# Supplementary material for: Modelling the effect of curves on distance running performance
Source: PeerJ. 2019 Dec 20;7:e8222. doi: 10.7717/peerj.8222 (PMC6927354; doi:10.7717/peerj.8222)
Supplement: Supplemental Information 2 [file peerj-07-8222-s002.m]

function Velocity=Vcurve5(v,radius)

%this function gives you the Velocity on a curve with a given radius,
%given a velocity on the straight v.

m=1;
g=9.81;
BW=m*g; 

VO2submax=0.02724*v^3+1.7321*v^2-0.4538*v+18.91; %equation from Kipp et al. 2018, this is the oxygen utilization on the straight

for V=v:-0.00000001:0 %each iteration it decreases the velocity, until VO2submaxCurve is equal to VO2submax

CentripetalForce=m*V^2/radius;
AxialForce=sqrt(BW^2+(CentripetalForce^2));

AxialForceBW=AxialForce/BW;

GMR=0.6234*AxialForceBW+0.3766; %calculating GrossMetabolicRate as a function of Axial Leg Force

VO2submaxCurve=(0.02724*V^3+1.7321*V^2-0.4538*V+18.91)*GMR; %oxigen utilization on the curve

if VO2submaxCurve<=VO2submax
    
    break
end
end


Velocity=V;
end
