# Supplementary material for: Modelling the effect of curves on distance running performance
Source: PeerJ. 2019 Dec 20;7:e8222. doi: 10.7717/peerj.8222 (PMC6927354; doi:10.7717/peerj.8222)
Supplement: Supplemental Information 3 [file peerj-07-8222-s003.m]

clear all
close all

m=1;
g=9.81;


%Insert here the time on the track
h= ;
min= ;
sec= ;
TimeOutdoorTrack=h*3600+min*60+sec;

%Ine
Distance= ; 

velocityTrack=Distance/TimeOutdoorTrack;
%TimeOutdoorTrack=Distance/velocityTrack;
TimeStraight(1)=TimeOutdoorTrack; %first guess of the time on the straight, the true time will be calculated next based on VO2submax on the track
Timedifference(1)=0;

BW=m*g;

r=36.8; % outdoor track r=36.5m + 0.3 to measure;
lap=400; %length of each lap: indoor is 200m, outdoor is 400m


laps=(round(Distance/100))*100/lap; %number of laps on the track 

if Distance==1500 %special case for 1500m, 3.5 laps
    TotalLengthOnCurve=809.2743;
else
PortionOnCurve=r*2*pi/lap;
TotalLengthOnCurve=laps*lap*PortionOnCurve;
end

TotalLengthOnStraight=Distance-TotalLengthOnCurve;


    
%Straight  VO2 calculation
v=velocityTrack; %first guess of velocity on the straight portion

for i=1:10000 
 v=v+0.0001;


VcurveOutdoor=Vcurve5(v,r);

TotalTimeOnCurve=TotalLengthOnCurve/VcurveOutdoor;
TotalTimeOnStraight=TotalLengthOnStraight/v;
TotalTime=TotalTimeOnCurve+TotalTimeOnStraight;
Timedifference(i)=TotalTime-TimeOutdoorTrack;
if Timedifference(i)<0.001
    break
end
end

TimeStraightRace=Distance/v; %time in seconds on a straight race
TimeDiffStraightRace=TimeStraightRace-TimeOutdoorTrack; %difference compared to oudtoor track


rindoor=17.5; %using this to convert from indoor to outdoor, %indoor track r=17.2m + 0.3 to measure
lapindoor=200; 

lapsindoor=(round(Distance/100))*100/lapindoor; %number of laps on indoor track


PortionOnCurveIndoor=rindoor*2*pi/lapindoor;
TotalLengthOnCurveIndoor=lapsindoor*lapindoor*PortionOnCurveIndoor;
TotalLengthOnStraightIndoor=Distance-TotalLengthOnCurveIndoor;

VcurveIndoor=Vcurve5(v,rindoor); %this is the velocity the same athlete can hold on a 200m curve

TotalTimeOnCurveIndoor=TotalLengthOnCurveIndoor/VcurveIndoor;
TotalTimeOnStraightIndoor=TotalLengthOnStraightIndoor/v;

TotalTimeIndoor=TotalTimeOnCurveIndoor+TotalTimeOnStraightIndoor; %time in seconds on indoor track
